# Supplementary material for: The Role of Emotion Dysregulation, Impulsiveness and Rumination in Psychopathology: Evidence from an Italian Sample of Adolescents and Young Adults
Source: Brain Sci. 2026 Jun 10;16(6):620. doi: 10.3390/brainsci16060620 (PMC13297377; doi:10.3390/brainsci16060620)
Supplement: Supplementary file 1 [file brainsci-16-00620-s001.zip]

Archive with 2 entries (2 files):
- Table_S1.pdf
- spreadsheet_S1.xlsx
