# Supplementary material for: The Role of Emotion Dysregulation, Impulsiveness and Rumination in Psychopathology: Evidence from an Italian Sample of Adolescents and Young Adults
Source: Brain Sci. 2026 Jun 10;16(6):620. doi: 10.3390/brainsci16060620 (PMC13297377; doi:10.3390/brainsci16060620)
Supplement: Supplementary file 1 [file brainsci-16-00620-s001.zip › spreadsheet_S1.xlsx]

## Sheet: correlations
	rrs_depression	rrs_brooding	rrs_reflection	bis_attention	bis_motor	bis_self_control	bis_cognitive_complexity	bis_perseverance	bis_cognitive_instability	ders_emotional_acceptance	ders_goal_directed_diff	ders_impulse_control_diff	ders_strategies_diff	ders_awareness_diff	ders_clarity_diff	scl_somatization	scl_obsessive_comp	scl_interpersonal_sens	scl_depression	scl_anxiety	scl_anger_hostility	scl_phobic_anxiety	scl_paranoid_ideation	scl_psychoticism	scl_additional_items
rrs_depression	—	0.62 (p=<.001)***	0.49 (p=<.001)***	0.37 (p=<.001)***	0.04 (p=0.707)	0.11 (p=0.265)	0.08 (p=0.403)	0.07 (p=0.474)	0.52 (p=<.001)***	0.47 (p=<.001)***	0.67 (p=<.001)***	0.42 (p=<.001)***	0.71 (p=<.001)***	0.10 (p=0.329)	0.31 (p=0.001)**	0.60 (p=<.001)***	0.62 (p=<.001)***	0.54 (p=<.001)***	0.84 (p=<.001)***	0.66 (p=<.001)***	0.44 (p=<.001)***	0.52 (p=<.001)***	0.51 (p=<.001)***	0.56 (p=<.001)***	0.62 (p=<.001)***
rrs_brooding	0.62 (p=<.001)***	—	0.35 (p=<.001)***	0.36 (p=<.001)***	0.16 (p=0.108)	0.13 (p=0.184)	0.10 (p=0.307)	0.21 (p=0.033)*	0.45 (p=<.001)***	0.39 (p=<.001)***	0.48 (p=<.001)***	0.33 (p=<.001)***	0.47 (p=<.001)***	-0.09 (p=0.391)	0.35 (p=<.001)***	0.37 (p=<.001)***	0.51 (p=<.001)***	0.44 (p=<.001)***	0.56 (p=<.001)***	0.48 (p=<.001)***	0.35 (p=<.001)***	0.41 (p=<.001)***	0.44 (p=<.001)***	0.52 (p=<.001)***	0.49 (p=<.001)***
rrs_reflection	0.49 (p=<.001)***	0.35 (p=<.001)***	—	0.21 (p=0.035)*	0.23 (p=0.021)*	0.06 (p=0.525)	-0.01 (p=0.907)	-0.00 (p=0.992)	0.23 (p=0.018)*	0.33 (p=<.001)***	0.27 (p=0.005)**	0.33 (p=<.001)***	0.48 (p=<.001)***	0.17 (p=0.080)	0.21 (p=0.032)*	0.46 (p=<.001)***	0.36 (p=<.001)***	0.39 (p=<.001)***	0.53 (p=<.001)***	0.45 (p=<.001)***	0.36 (p=<.001)***	0.32 (p=<.001)***	0.37 (p=<.001)***	0.48 (p=<.001)***	0.50 (p=<.001)***
bis_attention	0.37 (p=<.001)***	0.36 (p=<.001)***	0.21 (p=0.035)*	—	0.44 (p=<.001)***	0.47 (p=<.001)***	0.40 (p=<.001)***	0.34 (p=<.001)***	0.41 (p=<.001)***	0.07 (p=0.478)	0.42 (p=<.001)***	0.39 (p=<.001)***	0.26 (p=0.010)**	-0.37 (p=<.001)***	0.36 (p=<.001)***	0.40 (p=<.001)***	0.57 (p=<.001)***	0.45 (p=<.001)***	0.38 (p=<.001)***	0.49 (p=<.001)***	0.42 (p=<.001)***	0.44 (p=<.001)***	0.29 (p=0.003)**	0.44 (p=<.001)***	0.39 (p=<.001)***
bis_motor	0.04 (p=0.707)	0.16 (p=0.108)	0.23 (p=0.021)*	0.44 (p=<.001)***	—	0.48 (p=<.001)***	0.29 (p=0.003)**	0.29 (p=0.004)**	0.12 (p=0.219)	-0.05 (p=0.603)	0.14 (p=0.174)	0.31 (p=0.001)**	0.04 (p=0.711)	-0.29 (p=0.003)**	0.22 (p=0.026)*	0.22 (p=0.027)*	0.20 (p=0.042)*	0.20 (p=0.048)*	0.07 (p=0.485)	0.27 (p=0.006)**	0.42 (p=<.001)***	0.18 (p=0.078)	0.18 (p=0.071)	0.25 (p=0.013)*	0.24 (p=0.014)*
bis_self_control	0.11 (p=0.265)	0.13 (p=0.184)	0.06 (p=0.525)	0.47 (p=<.001)***	0.48 (p=<.001)***	—	0.37 (p=<.001)***	0.47 (p=<.001)***	0.18 (p=0.068)	0.07 (p=0.497)	0.21 (p=0.032)*	0.36 (p=<.001)***	0.11 (p=0.267)	-0.39 (p=<.001)***	0.16 (p=0.106)	0.14 (p=0.157)	0.25 (p=0.012)*	0.23 (p=0.018)*	0.15 (p=0.139)	0.27 (p=0.005)**	0.37 (p=<.001)***	0.27 (p=0.007)**	0.15 (p=0.143)	0.21 (p=0.032)*	0.27 (p=0.006)**
bis_cognitive_complexity	0.08 (p=0.403)	0.10 (p=0.307)	-0.01 (p=0.907)	0.40 (p=<.001)***	0.29 (p=0.003)**	0.37 (p=<.001)***	—	0.35 (p=<.001)***	0.10 (p=0.310)	0.11 (p=0.277)	0.13 (p=0.192)	0.28 (p=0.004)**	0.08 (p=0.419)	-0.16 (p=0.098)	0.25 (p=0.012)*	0.13 (p=0.193)	0.13 (p=0.181)	0.22 (p=0.030)*	0.09 (p=0.351)	0.16 (p=0.112)	0.28 (p=0.005)**	0.16 (p=0.116)	0.00 (p=0.965)	0.27 (p=0.005)**	0.22 (p=0.028)*
bis_perseverance	0.07 (p=0.474)	0.21 (p=0.033)*	-0.00 (p=0.992)	0.34 (p=<.001)***	0.29 (p=0.004)**	0.47 (p=<.001)***	0.35 (p=<.001)***	—	0.16 (p=0.108)	-0.06 (p=0.543)	0.09 (p=0.382)	0.10 (p=0.298)	-0.01 (p=0.905)	-0.29 (p=0.003)**	0.24 (p=0.015)*	0.06 (p=0.526)	0.23 (p=0.022)*	0.14 (p=0.163)	0.11 (p=0.270)	0.17 (p=0.080)	0.05 (p=0.623)	0.25 (p=0.010)*	0.04 (p=0.702)	0.24 (p=0.015)*	0.11 (p=0.291)
bis_cognitive_instability	0.52 (p=<.001)***	0.45 (p=<.001)***	0.23 (p=0.018)*	0.41 (p=<.001)***	0.12 (p=0.219)	0.18 (p=0.068)	0.10 (p=0.310)	0.16 (p=0.108)	—	0.43 (p=<.001)***	0.49 (p=<.001)***	0.39 (p=<.001)***	0.42 (p=<.001)***	-0.15 (p=0.125)	0.27 (p=0.007)**	0.41 (p=<.001)***	0.52 (p=<.001)***	0.45 (p=<.001)***	0.50 (p=<.001)***	0.44 (p=<.001)***	0.41 (p=<.001)***	0.40 (p=<.001)***	0.46 (p=<.001)***	0.51 (p=<.001)***	0.41 (p=<.001)***
ders_emotional_acceptance	0.47 (p=<.001)***	0.39 (p=<.001)***	0.33 (p=<.001)***	0.07 (p=0.478)	-0.05 (p=0.603)	0.07 (p=0.497)	0.11 (p=0.277)	-0.06 (p=0.543)	0.43 (p=<.001)***	—	0.60 (p=<.001)***	0.46 (p=<.001)***	0.63 (p=<.001)***	0.15 (p=0.143)	0.21 (p=0.038)*	0.26 (p=0.007)**	0.36 (p=<.001)***	0.37 (p=<.001)***	0.45 (p=<.001)***	0.44 (p=<.001)***	0.30 (p=0.002)**	0.41 (p=<.001)***	0.29 (p=0.003)**	0.31 (p=0.002)**	0.32 (p=0.001)**
ders_goal_directed_diff	0.67 (p=<.001)***	0.48 (p=<.001)***	0.27 (p=0.005)**	0.42 (p=<.001)***	0.14 (p=0.174)	0.21 (p=0.032)*	0.13 (p=0.192)	0.09 (p=0.382)	0.49 (p=<.001)***	0.60 (p=<.001)***	—	0.60 (p=<.001)***	0.71 (p=<.001)***	0.13 (p=0.200)	0.38 (p=<.001)***	0.50 (p=<.001)***	0.63 (p=<.001)***	0.46 (p=<.001)***	0.61 (p=<.001)***	0.63 (p=<.001)***	0.30 (p=0.002)**	0.55 (p=<.001)***	0.35 (p=<.001)***	0.40 (p=<.001)***	0.49 (p=<.001)***
ders_impulse_control_diff	0.42 (p=<.001)***	0.33 (p=<.001)***	0.33 (p=<.001)***	0.39 (p=<.001)***	0.31 (p=0.001)**	0.36 (p=<.001)***	0.28 (p=0.004)**	0.10 (p=0.298)	0.39 (p=<.001)***	0.46 (p=<.001)***	0.60 (p=<.001)***	—	0.64 (p=<.001)***	-0.06 (p=0.518)	0.21 (p=0.037)*	0.48 (p=<.001)***	0.53 (p=<.001)***	0.48 (p=<.001)***	0.48 (p=<.001)***	0.59 (p=<.001)***	0.56 (p=<.001)***	0.43 (p=<.001)***	0.40 (p=<.001)***	0.49 (p=<.001)***	0.52 (p=<.001)***
ders_strategies_diff	0.71 (p=<.001)***	0.47 (p=<.001)***	0.48 (p=<.001)***	0.26 (p=0.010)**	0.04 (p=0.711)	0.11 (p=0.267)	0.08 (p=0.419)	-0.01 (p=0.905)	0.42 (p=<.001)***	0.63 (p=<.001)***	0.71 (p=<.001)***	0.64 (p=<.001)***	—	0.25 (p=0.012)*	0.22 (p=0.023)*	0.46 (p=<.001)***	0.55 (p=<.001)***	0.52 (p=<.001)***	0.71 (p=<.001)***	0.62 (p=<.001)***	0.35 (p=<.001)***	0.49 (p=<.001)***	0.38 (p=<.001)***	0.52 (p=<.001)***	0.56 (p=<.001)***
ders_awareness_diff	0.10 (p=0.329)	-0.09 (p=0.391)	0.17 (p=0.080)	-0.37 (p=<.001)***	-0.29 (p=0.003)**	-0.39 (p=<.001)***	-0.16 (p=0.098)	-0.29 (p=0.003)**	-0.15 (p=0.125)	0.15 (p=0.143)	0.13 (p=0.200)	-0.06 (p=0.518)	0.25 (p=0.012)*	—	-0.09 (p=0.375)	-0.07 (p=0.512)	-0.16 (p=0.105)	-0.03 (p=0.767)	0.06 (p=0.582)	-0.06 (p=0.526)	-0.37 (p=<.001)***	-0.06 (p=0.552)	-0.10 (p=0.314)	-0.10 (p=0.337)	-0.08 (p=0.442)
ders_clarity_diff	0.31 (p=0.001)**	0.35 (p=<.001)***	0.21 (p=0.032)*	0.36 (p=<.001)***	0.22 (p=0.026)*	0.16 (p=0.106)	0.25 (p=0.012)*	0.24 (p=0.015)*	0.27 (p=0.007)**	0.21 (p=0.038)*	0.38 (p=<.001)***	0.21 (p=0.037)*	0.22 (p=0.023)*	-0.09 (p=0.375)	—	0.39 (p=<.001)***	0.32 (p=0.001)**	0.35 (p=<.001)***	0.30 (p=0.002)**	0.38 (p=<.001)***	0.18 (p=0.073)	0.30 (p=0.002)**	0.20 (p=0.040)*	0.33 (p=<.001)***	0.27 (p=0.006)**
scl_somatization	0.60 (p=<.001)***	0.37 (p=<.001)***	0.46 (p=<.001)***	0.40 (p=<.001)***	0.22 (p=0.027)*	0.14 (p=0.157)	0.13 (p=0.193)	0.06 (p=0.526)	0.41 (p=<.001)***	0.26 (p=0.007)**	0.50 (p=<.001)***	0.48 (p=<.001)***	0.46 (p=<.001)***	-0.07 (p=0.512)	0.39 (p=<.001)***	—	0.67 (p=<.001)***	0.56 (p=<.001)***	0.72 (p=<.001)***	0.78 (p=<.001)***	0.52 (p=<.001)***	0.52 (p=<.001)***	0.57 (p=<.001)***	0.64 (p=<.001)***	0.74 (p=<.001)***
scl_obsessive_comp	0.62 (p=<.001)***	0.51 (p=<.001)***	0.36 (p=<.001)***	0.57 (p=<.001)***	0.20 (p=0.042)*	0.25 (p=0.012)*	0.13 (p=0.181)	0.23 (p=0.022)*	0.52 (p=<.001)***	0.36 (p=<.001)***	0.63 (p=<.001)***	0.53 (p=<.001)***	0.55 (p=<.001)***	-0.16 (p=0.105)	0.32 (p=0.001)**	0.67 (p=<.001)***	—	0.69 (p=<.001)***	0.78 (p=<.001)***	0.75 (p=<.001)***	0.58 (p=<.001)***	0.67 (p=<.001)***	0.61 (p=<.001)***	0.73 (p=<.001)***	0.68 (p=<.001)***
scl_interpersonal_sens	0.54 (p=<.001)***	0.44 (p=<.001)***	0.39 (p=<.001)***	0.45 (p=<.001)***	0.20 (p=0.048)*	0.23 (p=0.018)*	0.22 (p=0.030)*	0.14 (p=0.163)	0.45 (p=<.001)***	0.37 (p=<.001)***	0.46 (p=<.001)***	0.48 (p=<.001)***	0.52 (p=<.001)***	-0.03 (p=0.767)	0.35 (p=<.001)***	0.56 (p=<.001)***	0.69 (p=<.001)***	—	0.71 (p=<.001)***	0.59 (p=<.001)***	0.55 (p=<.001)***	0.58 (p=<.001)***	0.71 (p=<.001)***	0.76 (p=<.001)***	0.61 (p=<.001)***
scl_depression	0.84 (p=<.001)***	0.56 (p=<.001)***	0.53 (p=<.001)***	0.38 (p=<.001)***	0.07 (p=0.485)	0.15 (p=0.139)	0.09 (p=0.351)	0.11 (p=0.270)	0.50 (p=<.001)***	0.45 (p=<.001)***	0.61 (p=<.001)***	0.48 (p=<.001)***	0.71 (p=<.001)***	0.06 (p=0.582)	0.30 (p=0.002)**	0.72 (p=<.001)***	0.78 (p=<.001)***	0.71 (p=<.001)***	—	0.76 (p=<.001)***	0.52 (p=<.001)***	0.59 (p=<.001)***	0.65 (p=<.001)***	0.73 (p=<.001)***	0.76 (p=<.001)***
scl_anxiety	0.66 (p=<.001)***	0.48 (p=<.001)***	0.45 (p=<.001)***	0.49 (p=<.001)***	0.27 (p=0.006)**	0.27 (p=0.005)**	0.16 (p=0.112)	0.17 (p=0.080)	0.44 (p=<.001)***	0.44 (p=<.001)***	0.63 (p=<.001)***	0.59 (p=<.001)***	0.62 (p=<.001)***	-0.06 (p=0.526)	0.38 (p=<.001)***	0.78 (p=<.001)***	0.75 (p=<.001)***	0.59 (p=<.001)***	0.76 (p=<.001)***	—	0.55 (p=<.001)***	0.70 (p=<.001)***	0.53 (p=<.001)***	0.61 (p=<.001)***	0.74 (p=<.001)***
scl_anger_hostility	0.44 (p=<.001)***	0.35 (p=<.001)***	0.36 (p=<.001)***	0.42 (p=<.001)***	0.42 (p=<.001)***	0.37 (p=<.001)***	0.28 (p=0.005)**	0.05 (p=0.623)	0.41 (p=<.001)***	0.30 (p=0.002)**	0.30 (p=0.002)**	0.56 (p=<.001)***	0.35 (p=<.001)***	-0.37 (p=<.001)***	0.18 (p=0.073)	0.52 (p=<.001)***	0.58 (p=<.001)***	0.55 (p=<.001)***	0.52 (p=<.001)***	0.55 (p=<.001)***	—	0.38 (p=<.001)***	0.54 (p=<.001)***	0.62 (p=<.001)***	0.54 (p=<.001)***
scl_phobic_anxiety	0.52 (p=<.001)***	0.41 (p=<.001)***	0.32 (p=<.001)***	0.44 (p=<.001)***	0.18 (p=0.078)	0.27 (p=0.007)**	0.16 (p=0.116)	0.25 (p=0.010)*	0.40 (p=<.001)***	0.41 (p=<.001)***	0.55 (p=<.001)***	0.43 (p=<.001)***	0.49 (p=<.001)***	-0.06 (p=0.552)	0.30 (p=0.002)**	0.52 (p=<.001)***	0.67 (p=<.001)***	0.58 (p=<.001)***	0.59 (p=<.001)***	0.70 (p=<.001)***	0.38 (p=<.001)***	—	0.41 (p=<.001)***	0.57 (p=<.001)***	0.55 (p=<.001)***
scl_paranoid_ideation	0.51 (p=<.001)***	0.44 (p=<.001)***	0.37 (p=<.001)***	0.29 (p=0.003)**	0.18 (p=0.071)	0.15 (p=0.143)	0.00 (p=0.965)	0.04 (p=0.702)	0.46 (p=<.001)***	0.29 (p=0.003)**	0.35 (p=<.001)***	0.40 (p=<.001)***	0.38 (p=<.001)***	-0.10 (p=0.314)	0.20 (p=0.040)*	0.57 (p=<.001)***	0.61 (p=<.001)***	0.71 (p=<.001)***	0.65 (p=<.001)***	0.53 (p=<.001)***	0.54 (p=<.001)***	0.41 (p=<.001)***	—	0.69 (p=<.001)***	0.56 (p=<.001)***
scl_psychoticism	0.56 (p=<.001)***	0.52 (p=<.001)***	0.48 (p=<.001)***	0.44 (p=<.001)***	0.25 (p=0.013)*	0.21 (p=0.032)*	0.27 (p=0.005)**	0.24 (p=0.015)*	0.51 (p=<.001)***	0.31 (p=0.002)**	0.40 (p=<.001)***	0.49 (p=<.001)***	0.52 (p=<.001)***	-0.10 (p=0.337)	0.33 (p=<.001)***	0.64 (p=<.001)***	0.73 (p=<.001)***	0.76 (p=<.001)***	0.73 (p=<.001)***	0.61 (p=<.001)***	0.62 (p=<.001)***	0.57 (p=<.001)***	0.69 (p=<.001)***	—	0.68 (p=<.001)***
scl_additional_items	0.62 (p=<.001)***	0.49 (p=<.001)***	0.50 (p=<.001)***	0.39 (p=<.001)***	0.24 (p=0.014)*	0.27 (p=0.006)**	0.22 (p=0.028)*	0.11 (p=0.291)	0.41 (p=<.001)***	0.32 (p=0.001)**	0.49 (p=<.001)***	0.52 (p=<.001)***	0.56 (p=<.001)***	-0.08 (p=0.442)	0.27 (p=0.006)**	0.74 (p=<.001)***	0.68 (p=<.001)***	0.61 (p=<.001)***	0.76 (p=<.001)***	0.74 (p=<.001)***	0.54 (p=<.001)***	0.55 (p=<.001)***	0.56 (p=<.001)***	0.68 (p=<.001)***	—

## Sheet: partial correlations
	rrs_depression	rrs_brooding	rrs_reflection	bis_attention	bis_motor	bis_self_control	bis_cognitive_complexity	bis_perseverance	bis_cognitive_instability	ders_emotional_acceptance	ders_goal_directed_diff	ders_impulse_control_diff	ders_strategies_diff	ders_awareness_diff	ders_clarity_diff	scl_interpersonal_sens	scl_depression	scl_anxiety	scl_anger_hostility	scl_phobic_anxiety	scl_paranoid_ideation	scl_psychoticism	scl_additional_items	scl_somatization	scl_obsessive_comp
rrs_depression	—	0.62 (p=<.001)***	0.45 (p=<.001)***	0.38 (p=<.001)***	0.05 (p=0.641)	0.12 (p=0.220)	0.12 (p=0.243)	0.07 (p=0.519)	0.54 (p=<.001)***	0.45 (p=<.001)***	0.66 (p=<.001)***	0.43 (p=<.001)***	0.70 (p=<.001)***	0.10 (p=0.334)	0.32 (p=0.001)**	0.53 (p=<.001)***	0.83 (p=<.001)***	0.64 (p=<.001)***	0.46 (p=<.001)***	0.50 (p=<.001)***	0.52 (p=<.001)***	0.56 (p=<.001)***	0.62 (p=<.001)***	0.61 (p=<.001)***	0.61 (p=<.001)***
rrs_brooding	0.62 (p=<.001)***	—	0.35 (p=<.001)***	0.36 (p=<.001)***	0.17 (p=0.098)	0.15 (p=0.136)	0.13 (p=0.195)	0.22 (p=0.026)*	0.44 (p=<.001)***	0.37 (p=<.001)***	0.47 (p=<.001)***	0.34 (p=<.001)***	0.48 (p=<.001)***	-0.07 (p=0.469)	0.36 (p=<.001)***	0.43 (p=<.001)***	0.55 (p=<.001)***	0.47 (p=<.001)***	0.35 (p=<.001)***	0.40 (p=<.001)***	0.44 (p=<.001)***	0.52 (p=<.001)***	0.48 (p=<.001)***	0.36 (p=<.001)***	0.50 (p=<.001)***
rrs_reflection	0.45 (p=<.001)***	0.35 (p=<.001)***	—	0.22 (p=0.031)*	0.25 (p=0.013)*	0.07 (p=0.481)	0.01 (p=0.894)	-0.03 (p=0.801)	0.26 (p=0.011)*	0.30 (p=0.003)**	0.24 (p=0.015)*	0.35 (p=<.001)***	0.46 (p=<.001)***	0.16 (p=0.108)	0.22 (p=0.032)*	0.39 (p=<.001)***	0.50 (p=<.001)***	0.43 (p=<.001)***	0.39 (p=<.001)***	0.28 (p=0.006)**	0.39 (p=<.001)***	0.48 (p=<.001)***	0.51 (p=<.001)***	0.47 (p=<.001)***	0.33 (p=<.001)***
bis_attention	0.38 (p=<.001)***	0.36 (p=<.001)***	0.22 (p=0.031)*	—	0.44 (p=<.001)***	0.48 (p=<.001)***	0.41 (p=<.001)***	0.36 (p=<.001)***	0.41 (p=<.001)***	0.07 (p=0.510)	0.42 (p=<.001)***	0.38 (p=<.001)***	0.25 (p=0.012)*	-0.36 (p=<.001)***	0.35 (p=<.001)***	0.45 (p=<.001)***	0.39 (p=<.001)***	0.49 (p=<.001)***	0.42 (p=<.001)***	0.46 (p=<.001)***	0.30 (p=0.003)**	0.44 (p=<.001)***	0.38 (p=<.001)***	0.39 (p=<.001)***	0.58 (p=<.001)***
bis_motor	0.05 (p=0.641)	0.17 (p=0.098)	0.25 (p=0.013)*	0.44 (p=<.001)***	—	0.48 (p=<.001)***	0.27 (p=0.008)**	0.29 (p=0.004)**	0.13 (p=0.210)	-0.06 (p=0.585)	0.15 (p=0.132)	0.31 (p=0.002)**	0.04 (p=0.709)	-0.30 (p=0.002)**	0.21 (p=0.036)*	0.20 (p=0.043)*	0.08 (p=0.443)	0.27 (p=0.007)**	0.41 (p=<.001)***	0.20 (p=0.049)*	0.19 (p=0.062)	0.25 (p=0.012)*	0.24 (p=0.018)*	0.20 (p=0.047)*	0.21 (p=0.040)*
bis_self_control	0.12 (p=0.220)	0.15 (p=0.136)	0.07 (p=0.481)	0.48 (p=<.001)***	0.48 (p=<.001)***	—	0.36 (p=<.001)***	0.47 (p=<.001)***	0.21 (p=0.035)*	0.08 (p=0.421)	0.23 (p=0.020)*	0.37 (p=<.001)***	0.11 (p=0.286)	-0.41 (p=<.001)***	0.16 (p=0.122)	0.26 (p=0.011)*	0.16 (p=0.107)	0.30 (p=0.002)**	0.38 (p=<.001)***	0.29 (p=0.003)**	0.16 (p=0.108)	0.22 (p=0.029)*	0.28 (p=0.004)**	0.15 (p=0.129)	0.26 (p=0.008)**
bis_cognitive_complexity	0.12 (p=0.243)	0.13 (p=0.195)	0.01 (p=0.894)	0.41 (p=<.001)***	0.27 (p=0.008)**	0.36 (p=<.001)***	—	0.35 (p=<.001)***	0.13 (p=0.187)	0.13 (p=0.204)	0.18 (p=0.076)	0.29 (p=0.004)**	0.09 (p=0.375)	-0.20 (p=0.051)	0.24 (p=0.017)*	0.25 (p=0.012)*	0.13 (p=0.210)	0.18 (p=0.070)	0.28 (p=0.005)**	0.21 (p=0.041)*	0.02 (p=0.809)	0.30 (p=0.003)**	0.24 (p=0.019)*	0.12 (p=0.223)	0.16 (p=0.116)
bis_perseverance	0.07 (p=0.519)	0.22 (p=0.026)*	-0.03 (p=0.801)	0.36 (p=<.001)***	0.29 (p=0.004)**	0.47 (p=<.001)***	0.35 (p=<.001)***	—	0.19 (p=0.061)	-0.07 (p=0.470)	0.10 (p=0.311)	0.12 (p=0.238)	-0.02 (p=0.829)	-0.34 (p=<.001)***	0.24 (p=0.017)*	0.16 (p=0.126)	0.11 (p=0.295)	0.19 (p=0.066)	0.07 (p=0.521)	0.25 (p=0.013)*	0.05 (p=0.632)	0.25 (p=0.013)*	0.12 (p=0.223)	0.08 (p=0.452)	0.23 (p=0.020)*
bis_cognitive_instability	0.54 (p=<.001)***	0.44 (p=<.001)***	0.26 (p=0.011)*	0.41 (p=<.001)***	0.13 (p=0.210)	0.21 (p=0.035)*	0.13 (p=0.187)	0.19 (p=0.061)	—	0.43 (p=<.001)***	0.50 (p=<.001)***	0.39 (p=<.001)***	0.44 (p=<.001)***	-0.12 (p=0.221)	0.28 (p=0.006)**	0.43 (p=<.001)***	0.52 (p=<.001)***	0.44 (p=<.001)***	0.40 (p=<.001)***	0.41 (p=<.001)***	0.45 (p=<.001)***	0.51 (p=<.001)***	0.41 (p=<.001)***	0.40 (p=<.001)***	0.53 (p=<.001)***
ders_emotional_acceptance	0.45 (p=<.001)***	0.37 (p=<.001)***	0.30 (p=0.003)**	0.07 (p=0.510)	-0.06 (p=0.585)	0.08 (p=0.421)	0.13 (p=0.204)	-0.07 (p=0.470)	0.43 (p=<.001)***	—	0.59 (p=<.001)***	0.47 (p=<.001)***	0.63 (p=<.001)***	0.15 (p=0.139)	0.20 (p=0.043)*	0.35 (p=<.001)***	0.43 (p=<.001)***	0.41 (p=<.001)***	0.30 (p=0.002)**	0.38 (p=<.001)***	0.29 (p=0.003)**	0.30 (p=0.003)**	0.30 (p=0.003)**	0.24 (p=0.016)*	0.34 (p=<.001)***
ders_goal_directed_diff	0.66 (p=<.001)***	0.47 (p=<.001)***	0.24 (p=0.015)*	0.42 (p=<.001)***	0.15 (p=0.132)	0.23 (p=0.020)*	0.18 (p=0.076)	0.10 (p=0.311)	0.50 (p=<.001)***	0.59 (p=<.001)***	—	0.61 (p=<.001)***	0.72 (p=<.001)***	0.15 (p=0.135)	0.40 (p=<.001)***	0.44 (p=<.001)***	0.60 (p=<.001)***	0.63 (p=<.001)***	0.31 (p=0.002)**	0.54 (p=<.001)***	0.35 (p=<.001)***	0.39 (p=<.001)***	0.48 (p=<.001)***	0.50 (p=<.001)***	0.62 (p=<.001)***
ders_impulse_control_diff	0.43 (p=<.001)***	0.34 (p=<.001)***	0.35 (p=<.001)***	0.38 (p=<.001)***	0.31 (p=0.002)**	0.37 (p=<.001)***	0.29 (p=0.004)**	0.12 (p=0.238)	0.39 (p=<.001)***	0.47 (p=<.001)***	0.61 (p=<.001)***	—	0.66 (p=<.001)***	-0.05 (p=0.631)	0.20 (p=0.043)*	0.48 (p=<.001)***	0.49 (p=<.001)***	0.60 (p=<.001)***	0.55 (p=<.001)***	0.46 (p=<.001)***	0.40 (p=<.001)***	0.49 (p=<.001)***	0.52 (p=<.001)***	0.48 (p=<.001)***	0.54 (p=<.001)***
ders_strategies_diff	0.70 (p=<.001)***	0.48 (p=<.001)***	0.46 (p=<.001)***	0.25 (p=0.012)*	0.04 (p=0.709)	0.11 (p=0.286)	0.09 (p=0.375)	-0.02 (p=0.829)	0.44 (p=<.001)***	0.63 (p=<.001)***	0.72 (p=<.001)***	0.66 (p=<.001)***	—	0.25 (p=0.014)*	0.22 (p=0.028)*	0.52 (p=<.001)***	0.71 (p=<.001)***	0.63 (p=<.001)***	0.37 (p=<.001)***	0.49 (p=<.001)***	0.40 (p=<.001)***	0.51 (p=<.001)***	0.56 (p=<.001)***	0.46 (p=<.001)***	0.54 (p=<.001)***
ders_awareness_diff	0.10 (p=0.334)	-0.07 (p=0.469)	0.16 (p=0.108)	-0.36 (p=<.001)***	-0.30 (p=0.002)**	-0.41 (p=<.001)***	-0.20 (p=0.051)	-0.34 (p=<.001)***	-0.12 (p=0.221)	0.15 (p=0.139)	0.15 (p=0.135)	-0.05 (p=0.631)	0.25 (p=0.014)*	—	-0.10 (p=0.353)	-0.01 (p=0.919)	0.06 (p=0.586)	-0.05 (p=0.604)	-0.36 (p=<.001)***	-0.07 (p=0.471)	-0.09 (p=0.388)	-0.09 (p=0.363)	-0.06 (p=0.578)	-0.05 (p=0.651)	-0.16 (p=0.112)
ders_clarity_diff	0.32 (p=0.001)**	0.36 (p=<.001)***	0.22 (p=0.032)*	0.35 (p=<.001)***	0.21 (p=0.036)*	0.16 (p=0.122)	0.24 (p=0.017)*	0.24 (p=0.017)*	0.28 (p=0.006)**	0.20 (p=0.043)*	0.40 (p=<.001)***	0.20 (p=0.043)*	0.22 (p=0.028)*	-0.10 (p=0.353)	—	0.35 (p=<.001)***	0.30 (p=0.002)**	0.38 (p=<.001)***	0.17 (p=0.084)	0.32 (p=0.002)**	0.21 (p=0.037)*	0.33 (p=0.001)**	0.27 (p=0.008)**	0.38 (p=<.001)***	0.32 (p=0.001)**
scl_interpersonal_sens	0.53 (p=<.001)***	0.43 (p=<.001)***	0.39 (p=<.001)***	0.45 (p=<.001)***	0.20 (p=0.043)*	0.26 (p=0.011)*	0.25 (p=0.012)*	0.16 (p=0.126)	0.43 (p=<.001)***	0.35 (p=<.001)***	0.44 (p=<.001)***	0.48 (p=<.001)***	0.52 (p=<.001)***	-0.01 (p=0.919)	0.35 (p=<.001)***	—	0.72 (p=<.001)***	0.58 (p=<.001)***	0.56 (p=<.001)***	0.58 (p=<.001)***	0.71 (p=<.001)***	0.76 (p=<.001)***	0.61 (p=<.001)***	0.56 (p=<.001)***	0.68 (p=<.001)***
scl_depression	0.83 (p=<.001)***	0.55 (p=<.001)***	0.50 (p=<.001)***	0.39 (p=<.001)***	0.08 (p=0.443)	0.16 (p=0.107)	0.13 (p=0.210)	0.11 (p=0.295)	0.52 (p=<.001)***	0.43 (p=<.001)***	0.60 (p=<.001)***	0.49 (p=<.001)***	0.71 (p=<.001)***	0.06 (p=0.586)	0.30 (p=0.002)**	0.72 (p=<.001)***	—	0.75 (p=<.001)***	0.55 (p=<.001)***	0.57 (p=<.001)***	0.67 (p=<.001)***	0.73 (p=<.001)***	0.76 (p=<.001)***	0.73 (p=<.001)***	0.77 (p=<.001)***
scl_anxiety	0.64 (p=<.001)***	0.47 (p=<.001)***	0.43 (p=<.001)***	0.49 (p=<.001)***	0.27 (p=0.007)**	0.30 (p=0.002)**	0.18 (p=0.070)	0.19 (p=0.066)	0.44 (p=<.001)***	0.41 (p=<.001)***	0.63 (p=<.001)***	0.60 (p=<.001)***	0.63 (p=<.001)***	-0.05 (p=0.604)	0.38 (p=<.001)***	0.58 (p=<.001)***	0.75 (p=<.001)***	—	0.56 (p=<.001)***	0.70 (p=<.001)***	0.54 (p=<.001)***	0.62 (p=<.001)***	0.73 (p=<.001)***	0.77 (p=<.001)***	0.75 (p=<.001)***
scl_anger_hostility	0.46 (p=<.001)***	0.35 (p=<.001)***	0.39 (p=<.001)***	0.42 (p=<.001)***	0.41 (p=<.001)***	0.38 (p=<.001)***	0.28 (p=0.005)**	0.07 (p=0.521)	0.40 (p=<.001)***	0.30 (p=0.002)**	0.31 (p=0.002)**	0.55 (p=<.001)***	0.37 (p=<.001)***	-0.36 (p=<.001)***	0.17 (p=0.084)	0.56 (p=<.001)***	0.55 (p=<.001)***	0.56 (p=<.001)***	—	0.41 (p=<.001)***	0.54 (p=<.001)***	0.63 (p=<.001)***	0.54 (p=<.001)***	0.51 (p=<.001)***	0.59 (p=<.001)***
scl_phobic_anxiety	0.50 (p=<.001)***	0.40 (p=<.001)***	0.28 (p=0.006)**	0.46 (p=<.001)***	0.20 (p=0.049)*	0.29 (p=0.003)**	0.21 (p=0.041)*	0.25 (p=0.013)*	0.41 (p=<.001)***	0.38 (p=<.001)***	0.54 (p=<.001)***	0.46 (p=<.001)***	0.49 (p=<.001)***	-0.07 (p=0.471)	0.32 (p=0.002)**	0.58 (p=<.001)***	0.57 (p=<.001)***	0.70 (p=<.001)***	0.41 (p=<.001)***	—	0.42 (p=<.001)***	0.57 (p=<.001)***	0.56 (p=<.001)***	0.54 (p=<.001)***	0.67 (p=<.001)***
scl_paranoid_ideation	0.52 (p=<.001)***	0.44 (p=<.001)***	0.39 (p=<.001)***	0.30 (p=0.003)**	0.19 (p=0.062)	0.16 (p=0.108)	0.02 (p=0.809)	0.05 (p=0.632)	0.45 (p=<.001)***	0.29 (p=0.003)**	0.35 (p=<.001)***	0.40 (p=<.001)***	0.40 (p=<.001)***	-0.09 (p=0.388)	0.21 (p=0.037)*	0.71 (p=<.001)***	0.67 (p=<.001)***	0.54 (p=<.001)***	0.54 (p=<.001)***	0.42 (p=<.001)***	—	0.69 (p=<.001)***	0.57 (p=<.001)***	0.59 (p=<.001)***	0.62 (p=<.001)***
scl_psychoticism	0.56 (p=<.001)***	0.52 (p=<.001)***	0.48 (p=<.001)***	0.44 (p=<.001)***	0.25 (p=0.012)*	0.22 (p=0.029)*	0.30 (p=0.003)**	0.25 (p=0.013)*	0.51 (p=<.001)***	0.30 (p=0.003)**	0.39 (p=<.001)***	0.49 (p=<.001)***	0.51 (p=<.001)***	-0.09 (p=0.363)	0.33 (p=0.001)**	0.76 (p=<.001)***	0.73 (p=<.001)***	0.62 (p=<.001)***	0.63 (p=<.001)***	0.57 (p=<.001)***	0.69 (p=<.001)***	—	0.68 (p=<.001)***	0.65 (p=<.001)***	0.73 (p=<.001)***
scl_additional_items	0.62 (p=<.001)***	0.48 (p=<.001)***	0.51 (p=<.001)***	0.38 (p=<.001)***	0.24 (p=0.018)*	0.28 (p=0.004)**	0.24 (p=0.019)*	0.12 (p=0.223)	0.41 (p=<.001)***	0.30 (p=0.003)**	0.48 (p=<.001)***	0.52 (p=<.001)***	0.56 (p=<.001)***	-0.06 (p=0.578)	0.27 (p=0.008)**	0.61 (p=<.001)***	0.76 (p=<.001)***	0.73 (p=<.001)***	0.54 (p=<.001)***	0.56 (p=<.001)***	0.57 (p=<.001)***	0.68 (p=<.001)***	—	0.73 (p=<.001)***	0.67 (p=<.001)***
scl_somatization	0.61 (p=<.001)***	0.36 (p=<.001)***	0.47 (p=<.001)***	0.39 (p=<.001)***	0.20 (p=0.047)*	0.15 (p=0.129)	0.12 (p=0.223)	0.08 (p=0.452)	0.40 (p=<.001)***	0.24 (p=0.016)*	0.50 (p=<.001)***	0.48 (p=<.001)***	0.46 (p=<.001)***	-0.05 (p=0.651)	0.38 (p=<.001)***	0.56 (p=<.001)***	0.73 (p=<.001)***	0.77 (p=<.001)***	0.51 (p=<.001)***	0.54 (p=<.001)***	0.59 (p=<.001)***	0.65 (p=<.001)***	0.73 (p=<.001)***	—	0.68 (p=<.001)***
scl_obsessive_comp	0.61 (p=<.001)***	0.50 (p=<.001)***	0.33 (p=<.001)***	0.58 (p=<.001)***	0.21 (p=0.040)*	0.26 (p=0.008)**	0.16 (p=0.116)	0.23 (p=0.020)*	0.53 (p=<.001)***	0.34 (p=<.001)***	0.62 (p=<.001)***	0.54 (p=<.001)***	0.54 (p=<.001)***	-0.16 (p=0.112)	0.32 (p=0.001)**	0.68 (p=<.001)***	0.77 (p=<.001)***	0.75 (p=<.001)***	0.59 (p=<.001)***	0.67 (p=<.001)***	0.62 (p=<.001)***	0.73 (p=<.001)***	0.67 (p=<.001)***	0.68 (p=<.001)***	—
